# Supplementary material for: Media coverage of Robin Williams’ suicide in the United States: A contributor to contagion?
Source: PLoS One. 2019 May 9;14(5):e0216543. doi: 10.1371/journal.pone.0216543 (PMC6508639; doi:10.1371/journal.pone.0216543)
Supplement: S1 Data — (XLSX) [file pone.0216543.s004.xlsx]

## Sheet: Mindset guidelines 
Number Code	date	title	length	do link to social issues	do respect privacy/grief	do refer suffering	do include help info	don't romanticize	don't jump to conclusions	don't suggest nothing can be done	don't detail method	do use plain words (died by suicide, killed self, took life)	don't say committed	don't call suicide sucessful/unsuccessful	don't use or repeat pejorative phrases			# of yes (met)
#03092014001	Wednesday 03092014	USA Today	208	1	1	1	2	1	2	1	1	1	1	1	1			10
#28082014001	Thursday 28082014	USA Today	1426	1	1	1	1	1	1	1	1	1	1	1	2			11
#26082014001	Tuesday 26082014	Los Angeles Times	571	2	1	2	2	1	1	1	1	1	2	1	1			8
#24082014001	Friday 24082014	Philidelphia Inquirer	543	1	2	2	2	1	2	1	1	1	1	1	1			8
#23082014001	Saturday 03082014	Atlanta Journal-Constitution	632	1	1	1	2	2	2	1	1	1	1	1	1			9
#21082014001	Thursday 21082014	USA Today	269	1	2	1	2	1	2	1	1	1	1	1	1			9
#18082014001	Saturday 18082014	Miami Herald	716	1	1	1	2	1	1	1	1	1	1	1	1			11
#17082014001	Sunday 17082014	Boston Globe	989	1	1	1	2	2	2	2	1	1	1	1	1			8
#16082014001	Saturday 16082014	Miami Herald	1045	2	1	2	2	1	1	1	1	1	1	1	2			8
#16082014002	Saturday 16082014	Washington Post	403	1	1	1	1	1	2	2	1	1	2	1	1			9
#15082014001	Friday 15082014	Boston Globe	165	1	2	1	2	1	1	1	1	1	1	1	1			10
#15082014002	Friday 15082014	Los Angeles Times	519	1	2	1	2	1	1	1	1	1	1	1	1			10
#15082014003	Friday 15082014	New York Times	205	1	2	1	2	1	1	1	1	1	1	1	1			10
#15082014004	Friday 15082014	New York Times	869	1	1	1	2	1	1	1	1	1	1	1	1			11
#15082014005	Friday 15082014	USA Today	520	1	2	1	2	1	1	1	1	1	2	1	1			9
#14082014001	Thursday 14082014	Los Angeles Times	868	2	1	1	2	1	1	1	2	2	1	1	1			8
#14082014002	Thursday 14082014	USA Today	341	1	2	2	2	1	1	1	2	1	1	1	1			8
#14082014003	Thursday 14082014	USA Today	1323	1	1	2	2	2	1	1	2	2	1	1	1			7
#14082014004	Thursday 14082014	Miami Herald	288	1	2	2	2	1	2	1	1	1	2	1	1			7
#14082014005	Thursday 14082014	Miami Herald	136	1	1	1	2	2	2	2	1	1	2	1	1			7
#14082014006	Thursday 14082014	USA Today	583	2	1	2	1	1	1	1	1	1	1	1	1			10
#14082014007	Thursday 14082014	Los Angeles Times	424	2	2	1	2	1	2	1	1	1	1	1	1			8
#14082014008	Thursday 14082014	Los Angeles Times	263	2	1	2	2	1	1	1	2	1	1	1	1			8
#14082014009	Thursday 14082014	USA Today	651	1	2	1	2	2	2	1	2	1	1	1	1			7
#14082014010	Thursday 14082014	Atlanta Journal-Constitution	732	1	1	1	1	1	2	1	1	1	2	1	1			10
#13082014001	Wednesday 13082014	Washington Post	905	1	1	1	2	1	1	1	2	2	2	1	1			8
#13082014002	Wednesday 13082014	Boston Globe	900	1	1	1	2	2	1	1	1	1	1	1	1			10
#13082014003	Wednesday 13082014	Los Angeles Times	1502	1	2	1	2	2	2	2	2	1	1	1	1			6
#16082014003	Saturday 16082014	Los Angeles Times	962	1	1	1	2	1	1	1	2	2	2	1	1			8
#14082014011	Thursday 14082014	Los Angeles Times	987	2	1	2	2	1	1	1	1	1	1	1	1			9
#13082014005	Wednesday 13082014	Washington Post	748	1	2	1	2	1	1	1	2	1	1	1	1			9
#13082014006	Wednesday 13082014	Washington Post	533	2	1	2	2	1	1	1	1	1	1	1	1			9
#13082014007	Wednesday 13082014	USA Today	1339	2	2	2	2	1	1	1	2	2	1	1	1			6
#13082014008	Wednesday 13082014	Los Angeles Times	258	2	1	2	2	1	1	1	2	1	1	1	1			8
#13082014008	Wednesday 13082014	New York Times	160	2	1	2	2	1	1	1	2	2	1	1	1			7
#13082014009	Wednesday 13082014	New York Times	1162	1	1	1	2	2	2	1	2	2	2	1	1			6
#13082014010	Wednesday 13082014	USA Today	849	1	1	2	2	1	2	1	1	1	1	1	1			9
#13082014011	Wednesday 13082014	Los Angeles Times	644	2	2	2	2	1	2	1	2	1	2	1	1			5
#13082014012	Wednesday 13082014	Boston Globe	957	2	1	2	2	2	2	1	2	2	1	1	1			5
#13082014013	Wednesday 13082014	USA Today	783	1	1	1	2	2	2	2	2	2	1	1	1			6
#13082014015	Wednesday 13082014	Washington Post	269	2	1	2	2	1	1	2	2	2	2	1	1			5
#12082014001	Tuesday 12082014	USA Today	1103	1	2	2	2	1	1	1	2	1	1	1	1			8
#12082014002	Tuesday 12082014	Los Angeles Times	1812	1	1	2	2	2	2	1	1	2	2	1	1			6
#12082014003	Tuesday 12082014	Los Angeles Times	459	2	2	2	2	1	1	1	2	1	1	1	1			7
#12082014004	Tuesday 12082014	Los Angeles Times	579	1	1	2	1	1	1	1	1	1	2	1	1			10
#12082014005	Tuesday 12082014	Los Angeles Times	290	1	1	1	2	1	1	1	2	2	2	1	1			8
#12082014006	Tuesday 12082014	Boston Globe	1199	1	1	1	2	2	2	1	1	1	1	1	1			9
#12082014007	Tuesday 12082014	Washington Post	1949	1	2	2	2	1	1	1	2	1	1	1	1			8
#12082014008	Tuesday 12082014	USA Today	874	1	1	1	1	2	2	2	1	1	2	1	1			8
#12082014009	Tuesday 12082014	USA Today	424	2	1	2	2	2	2	1	2	1	1	1	1			6
#12082014010	Tuesday 12082014	USA Today	354	2	1	2	2	1	1	1	1	1	1	1	1			9
#12082014011	Tuesday 12082014	Los Angeles Times	432	2	1	2	2	2	1	1	1	1	1	1	1			8
#12082014012	Tuesday 12082014	Los Angeles Times	469	2	1	1	2	2	2	1	1	1	2	1	1			7
#12082014013	Tuesday 12082014	Philidelphia Inquirer	1182	2	2	2	2	1	1	1	2	1	1	1	1			7
#12082014014	Tuesday 12082014	Los Angeles Times	1616	1	1	1	2	1	1	1	2	1	1	1	1			10
#12082014015	Tuesday 12082014	USA Today	691	1	1	1	2	1	1	1	2	1	1	1	1			10
#12082014016	Tuesday 12082014	Los Angeles Times	455	2	1	2	2	1	1	1	2	1	1	1	1			8
#12082014017	Tuesday 12082014	Los Angeles Times	454	1	1	1	2	2	1	1	2	2	2	1	1			7
#12082014018	Tuesday 12082014	Miami Herald	956	1	1	1	1	1	2	1	1	1	2	1	1			10
#12082014019	Tuesday 12082014	Boston Globe	1402	1	2	1	2	1	1	1	2	1	1	1	1			9
#12082014020	Tuesday 12082014	USA Today	929	2	1	2	2	1	1	1	2	1	1	1	1			8
#12082014021	Tuesday 12082014	USA Today	559	2	1	2	2	1	1	1	1	1	1	1	1			9
#12082014022	Tuesday 12082014	USA Today	605	2	1	2	2	1	1	1	1	1	1	1	1			9

## Sheet: Inter-rater reliabilty
	Article 1		RW	VC
		do link to social issues	1	1
		do respect privacy/grief	1	1
		do refer suffering	1	1
		do include help info	2	2
		don't romanticize	1	2
		don't jump to conclusions	1	2
		don't suggest nothing can be done	1	1
		don't detail method	1	1
		do use plain words	1	1
		don't say committed	1	1
		don't call suicide sucessful/unsuccessful	1	1
		don't use or repeat pejorative phrases	1	1
	Article 2		RW	VC
		do link to social issues	1	1
		do respect privacy/grief	2	2
		do refer suffering	1	2
		do include help info	2	2
		don't romanticize	1	1
		don't jump to conclusions	1	1
		don't suggest nothing can be done	1	1
		don't detail method	2	2
		do use plain words	1	1
		don't say committed	1	1
		don't call suicide sucessful/unsuccessful	1	1
		don't use or repeat pejorative phrases	1	1
	Article 3		RW	VC
		do link to social issues	1	1
		do respect privacy/grief	1	1
		do refer suffering	1	1
		do include help info	1	1
		don't romanticize	1	2
		don't jump to conclusions	2	2
		don't suggest nothing can be done	1	2
		don't detail method	1	1
		do use plain words	1	1
		don't say committed	2	2
		don't call suicide sucessful/unsuccessful	1	1
		don't use or repeat pejorative phrases	1	1
	Article 4		RW	VC
		do link to social issues	2	2
		do respect privacy/grief	1	1
		do refer suffering	1	2
		do include help info	2	2
		don't romanticize	1	1
		don't jump to conclusions	1	1
		don't suggest nothing can be done	1	1
		don't detail method	1	1
		do use plain words	1	1
		don't say committed	1	1
		don't call suicide sucessful/unsuccessful	1	1
		don't use or repeat pejorative phrases	1	1
	Article 5		RW	VC
		do link to social issues	2	2
		do respect privacy/grief	2	1
		do refer suffering	2	2
		do include help info	2	2
		don't romanticize	1	2
		don't jump to conclusions	1	1
		don't suggest nothing can be done	1	1
		don't detail method	1	1
		do use plain words	1	1
		don't say committed	1	1
		don't call suicide sucessful/unsuccessful	1	1
		don't use or repeat pejorative phrases	1	1
	Article 6		RW	VC
		do link to social issues	2	2
		do respect privacy/grief	2	1
		do refer suffering	2	1
		do include help info	2	2
		don't romanticize	2	2
		don't jump to conclusions	2	2
		don't suggest nothing can be done	1	1
		don't detail method	1	1
		do use plain words	1	1
		don't say committed	2	2
		don't call suicide sucessful/unsuccessful	1	1
		don't use or repeat pejorative phrases	1	1
	Article 7		RW	VC
		do link to social issues	2	1
		do respect privacy/grief	1	1
		do refer suffering	1	1
		do include help info	2	2
		don't romanticize	1	1
		don't jump to conclusions	1	1
		don't suggest nothing can be done	1	1
		don't detail method	2	2
		do use plain words	1	1
		don't say committed	1	1
		don't call suicide sucessful/unsuccessful	1	1
		don't use or repeat pejorative phrases	1	1
	Article 8		RW	VC
		do link to social issues	1	1
		do respect privacy/grief	1	1
		do refer suffering	1	1
		do include help info	2	2
		don't romanticize	1	1
		don't jump to conclusions	2	1
		don't suggest nothing can be done	1	1
		don't detail method	2	2
		do use plain words	1	1
		don't say committed	1	1
		don't call suicide sucessful/unsuccessful	1	1
		don't use or repeat pejorative phrases	1	1
	Article 9		RW	VC
		do link to social issues	1	1
		do respect privacy/grief	2	1
		do refer suffering	1	1
		do include help info	2	2
		don't romanticize	2	2
		don't jump to conclusions	1	1
		don't suggest nothing can be done	1	1
		don't detail method	2	2
		do use plain words	1	2
		don't say committed	2	2
		don't call suicide sucessful/unsuccessful	1	1
		don't use or repeat pejorative phrases	1	1
	Article 10		RW	VC
		do link to social issues	1	1
		do respect privacy/grief	1	1
		do refer suffering	1	1
		do include help info	1	1
		don't romanticize	1	1
		don't jump to conclusions	2	2
		don't suggest nothing can be done	1	1
		don't detail method	1	1
		do use plain words	1	1
		don't say committed	2	2
		don't call suicide sucessful/unsuccessful	1	1
		don't use or repeat pejorative phrases	1	1
	Article 11		RW	VC
		do link to social issues	1	1
		do respect privacy/grief	2	2
		do refer suffering	1	1
		do include help info	2	2
		don't romanticize	1	1
		don't jump to conclusions	2	1
		don't suggest nothing can be done	1	1
		don't detail method	2	2
		do use plain words	1	1
		don't say committed	1	1
		don't call suicide sucessful/unsuccessful	1	1
		don't use or repeat pejorative phrases	1	1
	Article 12		RW	VC
		do link to social issues	2	2
		do respect privacy/grief	1	1
		do refer suffering	2	2
		do include help info	2	2
		don't romanticize	1	1
		don't jump to conclusions	1	1
		don't suggest nothing can be done	1	1
		don't detail method	2	2
		do use plain words	1	1
		don't say committed	1	1
		don't call suicide sucessful/unsuccessful	1	1
		don't use or repeat pejorative phrases	1	1
	Article 13		RW	VC
		do link to social issues	2	2
		do respect privacy/grief	1	1
		do refer suffering	2	2
		do include help info	2	2
		don't romanticize	1	1
		don't jump to conclusions	1	1
		don't suggest nothing can be done	1	1
		don't detail method	1	1
		do use plain words	1	1
		don't say committed	1	1
		don't call suicide sucessful/unsuccessful	1	1
		don't use or repeat pejorative phrases	1	1

## Sheet: Themes
Number Code	Struggle with mental illness and addiction	Explicit and highly detailed suicide method	Remembering life and work	Dark side of comedy	Need for conversation
#03092014001	1		1
#28082014001				1
#26082014001			1	1
#24082014001	1
#23082014001			1	1
#21082014001	1		1
#18082014001	1				1
#17082014001	1		1	1	1
#16082014001			1
#16082014002	1		1	1
#15082014001	1		1
#15082014002	1		1	1
#15082014003	1		1		1
#15082014004	1		1	1	1
#15082014005	1		1		1
#14082014001	1	1
#14082014002	1
#14082014003	1	1	1	1	1
#14082014004
#14082014005	1		1	1
#14082014006	1				1
#14082014007	1
#14082014008		1
#14082014009	1	1	1		1
#14082014010	1		1	1	1
#13082014001	1	1	1		1
#13082014002	1		1	1
#13082014003	1	1	1	1
#16082014003	1	1	1		1
#14082014011			1
#13082014005	1	1	1
#13082014006			1
#13082014007	1	1	1
#13082014008			1
#13082014008	1	1
#13082014009	1	1	1	1
#13082014010	1				1
#13082014011	1	1	1
#13082014012	1	1	1	1
#13082014013	1	1
#13082014015
#12082014001	1		1
#12082014002	1		1	1
#12082014003		1
#12082014004	1		1	1	1
#12082014005	1
#12082014006	1		1	1
#12082014007	1		1
#12082014008	1		1	1	1
#12082014009			1
#12082014010	1		1
#12082014011			1
#12082014012	1		1
#12082014013	1		1
#12082014014	1		1	1
#12082014015	1
#12082014016	1	1
#12082014017	1		1
#12082014018	1			1	1
#12082014019	1		1	1
#12082014020			1
#12082014021
#12082014022			1	1
